# Supplementary material for: Curing Kinetics of Methylene Diphenyl Diisocyanate—Based Polyurethane Elastomers
Source: Polymers (Basel). 2022 Aug 27;14(17):3525. doi: 10.3390/polym14173525 (PMC9459966; doi:10.3390/polym14173525)
Supplement: Supplementary file 1 [file polymers-14-03525-s001.zip]

Archive with 1 entries (1 files):
- polymers-1868442-supplementary.pdf
